# Supplementary material for: MIQE précis: Practical implementation of minimum standard guidelines for fluorescence-based quantitative real-time PCR experiments
Source: BMC Mol Biol. 2010 Sep 21;11:74. doi: 10.1186/1471-2199-11-74 (PMC2955025; doi:10.1186/1471-2199-11-74)
Supplement: Additional file 1 — MIQE précis template for including as supplemental files in submitted manuscripts. *Strongly encouraged. [file 1471-2199-11-74-S1.XLS]

## Sheet: Sheet1
Sample/Template	details	Checklist
Source	If cancer, was biopsy screened for adjacent normal tissue?
Method of preservation	Liquid N2/RNAlater/formalin
Storage time (if appropriate)	If using samples >6 months old
Handling	fresh/frozen/formalin
Extraction method	TriZol/columns
RNA: DNA-free	Intron-spanning primers/no RT control
Concentration	Nanodrop/ribogreen/microfluidics
RNA: integrity	Microfluidics/3':5' assay
Inhibition-free	Method of testing
Assay optimisation/validation
Accession number	RefSeq XX_1234567
Amplicon details	exon location, amplicon size
Primer sequence	even if previously published
Probe sequence*	identify LNA or other substitutions
In silico	BLAST/Primer-BLAST/m-fold
empirical	primer concentration/annealing temperature
Priming conditions	oligo-dT/random/combination/target-specific
PCR efficiency	dilution curve
Linear dynamic range	spanning unknown targets
Limits of detection	LOD detection/accurte quantification
Intra-assay variation	copy numbers not Cq
RT/PCR
Protocols	detailed description, concentrations, volumes
Reagents	supplier, Lot number
Duplicate RT	DCq
NTC	Cq & melt curves
NAC	DCq beginning:end of qPCR
Positive control	inter-run calibrators
Data analysis
Specialist software	e.g., QBAsePlus
Statistical justification	e.g., biological replicates
Transparent, validated normalisation	e.g., GeNorm summary
